# Supplementary material for: LFA-1 interaction with GBP-130 on Plasmodium falciparum-infected red blood cells mediates NK cell activation and parasite control
Source: eLife. 2026 May 28;15:RP110942. doi: 10.7554/eLife.110942 (PMC13218722; doi:10.7554/eLife.110942)
Supplement: Figure 1—source data 2. [file elife-110942-fig1-data2.zip]

Archive with 3 entries (2 files):
- Figure 1-Source data 2/
- Figure 1-Source data 2/Figure 1 B_i.tif
- Figure 1-Source data 2/Figure 1B_ii.tif
