# Supplementary material for: LFA-1 interaction with GBP-130 on Plasmodium falciparum-infected red blood cells mediates NK cell activation and parasite control
Source: eLife. 2026 May 28;15:RP110942. doi: 10.7554/eLife.110942 (PMC13218722; doi:10.7554/eLife.110942)
Supplement: Figure 2—figure supplement 1—source data 2. [file elife-110942-fig2-figsupp1-data2.zip]

Archive with 6 entries (5 files):
- Figure 2-figure supplement 1-Source data 2/
- Figure 2-figure supplement 1-Source data 2/Figure 2-figure supplement 1B (Pfuse plasmid + LFA1 i-Domain Insert).tif
- Figure 2-figure supplement 1-Source data 2/Figure 2-figure supplement 1B.tif
- Figure 2-figure supplement 1-Source data 2/Figure 2-figure supplement 1C_i.tif
- Figure 2-figure supplement 1-Source data 2/Figure 2-figure supplement 1C_ii.jpg
- Figure 2-figure supplement 1-Source data 2/Figure 2-figure supplement 1C_iii.jpg
