# Supplementary material for: LFA-1 interaction with GBP-130 on Plasmodium falciparum-infected red blood cells mediates NK cell activation and parasite control
Source: eLife. 2026 May 28;15:RP110942. doi: 10.7554/eLife.110942 (PMC13218722; doi:10.7554/eLife.110942)
Supplement: Figure 3—source data 2. [file elife-110942-fig3-data2.zip]

Archive with 5 entries (4 files):
- Figure 3-Source data 2/
- Figure 3-Source data 2/Figure 3B ii_beta Actin control.jpg
- Figure 3-Source data 2/Figure 3B ii_LFA1.tif
- Figure 3-Source data 2/Figure 3C ii_Beta Actin control.tif
- Figure 3-Source data 2/Figure 3C ii_LFA1.jpg
